# Supplementary material for: Epigenomics and Lipidomics Integration in Alzheimer Disease: Pathways Involved in Early Stages
Source: Biomedicines. 2021 Dec 2;9(12):1812. doi: 10.3390/biomedicines9121812 (PMC8698767; doi:10.3390/biomedicines9121812)
Supplement: Supplementary file 1 [file biomedicines-09-01812-s001.zip]

Archive with 3 entries (3 files):
- biomedicines-1462788 supplementary revised.pdf
- Figure S1.pdf
- Figure S2.pdf
